# Supplementary material for: Therapeutic Delivery of Phloretin by Mixed Emulsifier-Stabilized Nanoemulsion Alleviated Cerebral Ischemia/Reperfusion Injury
Source: Pharmaceutics. 2025 Dec 11;17(12):1599. doi: 10.3390/pharmaceutics17121599 (PMC12737318; doi:10.3390/pharmaceutics17121599)
Supplement: Supplementary file 1 [file pharmaceutics-17-01599-s001.zip]

Archive with 1 entries (1 files):
- pharmaceutics-3985340-supplementary.pdf
